# Supplementary material for: The Food Addiction Clinical Treatment (FACT) Manual: A Harm Reduction Treatment Approach
Source: Behav Sci (Basel). 2024 Jul 1;14(7):557. doi: 10.3390/bs14070557 (PMC11273413; doi:10.3390/bs14070557)
Supplement: Supplementary file 1 [file behavsci-14-00557-s001.zip]

Archive with 1 entries (1 files):
- behavsci-3060486-supplementary.pdf
